# Supplementary material for: Differential responses of canonical nitrifiers and comammox Nitrospira to long-term fertilization in an Alfisol of Northeast China
Source: Front Microbiol. 2023 Feb 1;14:1095937. doi: 10.3389/fmicb.2023.1095937 (PMC9929954; doi:10.3389/fmicb.2023.1095937)
Supplement: Supplementary file 1 [file Presentation_1.ZIP]

Archive with 5 entries (5 files):
- Figure 1.tif
- Figure 2-2023.1.4.tiff
- Figure 3-2023.1.4.tif
- Figure 4.tiff
- Figure 5-2023.1.4.tif
